# Supplementary material for: Pathway-Based Genome-Wide Association Studies for Two Meat Production Traits in Simmental Cattle
Source: Sci Rep. 2015 Dec 17;5:18389. doi: 10.1038/srep18389 (PMC4682090; doi:10.1038/srep18389)
Supplement: Supplementary Dataset 1 [file srep18389-s2.xls]

## Sheet: Tabel S1
Table S1: The complete list of the remaining pathways for the analysis.
Pathway ID	Gene ID	Gene ID	Gene ID	Gene ID	Gene ID	Gene ID	Gene ID	Gene ID	Gene ID	Gene ID	Gene ID	Gene ID	Gene ID	Gene ID	Gene ID	Gene ID	Gene ID	Gene ID	Gene ID	Gene ID	Gene ID	Gene ID	Gene ID	Gene ID	Gene ID	Gene ID	Gene ID	Gene ID	Gene ID	Gene ID	Gene ID	Gene ID	Gene ID	Gene ID	Gene ID	Gene ID	Gene ID	Gene ID	Gene ID	Gene ID	Gene ID	Gene ID	Gene ID	Gene ID	Gene ID	Gene ID	Gene ID	Gene ID	Gene ID
bta00010	616676	533910	768012	613610	407109	282856	282855	508683	507119	506544	515263	504584	509566	514066	513483	534402	506980	280808	513967	281618	508629	614824	280817	281543	616576	369023	538710	505012	507477	537539	505515	520508	510551	539579	512571	533785	515067	404148	613595	281274	281617	511469	508879	618607	506459	282873	532231	518158	507476
bta00020	533910	768012	613610	407109	282856	282855	281480	327696	286840	531398	534599	281235	327669	281306	535182	338471	280976	280682	512995	537713	511090	509983	511135	613338	282446	614145	520260
bta00030	508683	507119	506544	515263	504584	509566	514066	513483	534402	506980	280808	513276	534558	280910	537688	514939	541220	616120	507517	513453	509186	445425	613376
bta00040	513967	281618	508629	317748	525193	281565	533587	530553	615303	100140261	286792	286792	511743	281564	515687	784635	617564	281725	515146	526937
bta00051	508683	507119	506544	515263	504584	509566	514066	513483	614824	280817	281543	317748	525193	618691	615392	513986	540589	537070	510978	100138313	513158	514161	519181	504889	508954	614868	407183	534928	287019	282304
bta00052	508683	507119	506544	534402	506980	614824	280817	616576	369023	538710	505012	317748	525193	281565	530330	280798	100336421	504366	100125390	530855	523154	536133	506997	532742	281894	514332
bta00053	513967	281618	508629	507477	537539	280910	533587	530553	615303	100140261	286792	286792	511743	281564	508591	286812
bta00062	539782	532015	540348	281810	281748	532785	281811	522006	789567	514788	511431	615191	613886	614105	533333	617293	615756	353301	281421	516797
bta00071	513967	281618	508629	507477	537539	505515	520508	510551	281810	281748	532785	281811	522006	535174	511082	512044	518852	505968	508324	511222	504301	506310	511890	516085	282130	614508	506059	100138312	514159	537161	526688	515577	504502	509459	513710
bta00072	511082	512044	535804	503684	317658	515321	534090
bta00100	513554	504287	505212	280748	525154	514745	541302	515569	616694	282384	533726	504481	505060	539630	540080	100125267
bta00120	506132	511195	529552	513855	530653	540229	511960	514969	508918	533016	540376	504360	493643
bta00130	519632	445422	533481	516058	504771	511624	540298	533208	504633
bta00140	533587	530553	615303	100140261	286792	286792	511743	789567	505212	529552	513855	509206	614612	280934	511470	784869	507988	282214	526682	533086	282589	532422	616934	353107	281740	338048	281824	515710	281739	282434	527024
bta00190	281480	327696	286840	530703	534183	280701	615820	517811	511440	338040	515696	510509	506492	511839	282148	550622	286768	338038	518974	505684	282657	327687	613925	338082	404152	338075	514368	287017	540113	338089	338059	282405	505224	282147	508327	281641	282394	282200	282393	287012	444878	618339	281090	614700	282199	512500	613899	281570	503554
bta00230	534402	506980	539579	512571	537688	100126045	511665	282244	614149	281976	613382	533000	524973	281978	517589	515837	281975	280960	514113	768044	533096	505537	528960	508167	616992	534181	281951	493724	532399	527380	613653	789324	515663	530642	785439	404189	509354	534611	535288	282342	511587	512375	536316	505599	617375	512971	534232	613778	507314
bta00240	768044	533096	505537	528960	508167	616992	534181	281951	493724	532399	527380	613653	789324	515663	530642	785439	404189	509354	534611	535288	282342	511587	512375	536316	505599	617375	512971	534232	613778	507314	516337	505641	540308	508049	529410	539061	767843	540839	282312	538184	614472	617422	526320	540428	504452	506240	514793	617899	537616
bta00250	784089	522529	509652	510949	504261	520620	789572	521553	782545	281206	286886	539561	525335	281199	510506	100126042	280726	512771	509432	512459	517552	281779	532724	514209	539188	618400	280763
bta00260	533910	507477	533785	515067	404148	789572	521553	319141	538212	525340	511957	539159	514346	514525	509102	281293	338445	615334	414732	515270	100336082	281002	789307	507197	509002	504764	280719	533044	511791	534286	614603	507688	505103	533630	507443
bta00270	613595	281274	533481	782545	281206	286886	539159	514346	514525	525563	505916	280997	280869	280946	505511	508345	508158	615764	534734	532836	527403	614177	541078	353354	281119
bta00280	533910	513967	281618	508629	507477	537539	281810	281748	532785	281811	522006	511082	512044	518852	505968	508324	511222	504301	535804	503684	317658	782545	505926	281643	518393	338074	327692	508170	515902	280871	614302	282149	512070	513504	280759	510440	512002	281809
bta00310	513967	281618	508629	507477	537539	531398	534599	281810	281748	532785	511082	512044	518852	506310	509102	520638	534913	511299	507159	506805	528606	536936	539121	533642	509382	514062	523047	785776	782887	513054	532622	100138100	789150	513167	514996	520865	540563	508330	540769
bta00330	513967	281618	508629	507477	537539	281206	286886	539561	525335	281199	510506	100126042	280726	512771	281293	338445	615334	414732	515270	505916	280997	509751	614200	512626	781648	281365	516210	518288	508542	508861	286822	281692	505323	414348	359722	507327	538944	515122	512526	514759	504987	280887	539606	513608	518752	282876	287024
bta00340	513967	281618	508629	507477	537539	281617	511469	508879	509432	281293	338445	509751	614200	512626	613413	535332	515459	535816	615205	505315	515950
bta00350	505515	520508	510551	281617	511469	508879	533481	516058	782545	281206	286886	281293	338445	100336082	281002	789307	518393	338074	535332	515459	280858	280951	509273	507496	508724	281413	280758	280707	282105	280761
bta00360	281617	511469	508879	533481	516058	782545	281206	286886	281293	338445	100336082	281002	789307	280858	281787	510583	282438
bta00380	513967	281618	508629	507477	537539	531398	534599	281810	281748	532785	511082	512044	518852	506310	511470	503552	782545	281293	338445	518393	338074	520638	509751	527922	508712	518864	531682	618594	520327	530397	515030	510602	781941	506281
bta00400	533481	782545	281206	286886	510583
bta00410	513967	281618	508629	507477	537539	281617	511469	508879	281810	281748	518852	505968	281124	509241	504557	512459	517552	100336082	281002	789307	505916	327692	614200	512626	512341
bta00430	530653	512459	517552	615582	615929	613919	787326
bta00450	504439	536409	282389	282388	539159	280869	527922	508712	512531	511744	514726	790815	507470
bta00460	507197	509002	615582	615929	613919	787326	539625
bta00480	281235	327669	514939	505537	528960	508167	505916	781648	281365	615582	615929	613919	787326	408006	533374	281210	525988	511575	523311	613498	517724	521685	783879	768055	615514	615552	777644	327709	516190	281805	533917	505642	281806	615507	512468	525659	525059	404191
bta00500	534402	506980	280808	614824	280817	616576	369023	538710	505012	281565	533587	530553	615303	100140261	286792	286792	511743	281564	515687	784635	530330	280798	100336421	504366	615535	529405	539625	515366	522889	517397	505472	327664	539383	505049	511047	537451
bta00510	100125390	504597	504908	515771	282073	493992	281177	523737	100125314	510138	539837	521539	504346	527449	537595	538731	520087	506566	526844	534097	614624	537812	506537	509745	538899	534248	539818	614538	540155	534231	615007	507815	507939	532645	615012
bta00511	616676	533910	768012	613610	407109	282856	282855	508683	507119	506544	515263	504584	509566	514066	513483	534402	506980	280808	513967	281618	508629	614824	280817	281543	616576	369023	538710	505012	507477	537539	505515	520508	510551	539579	512571	533785	515067	404148	613595	281274	281617	511469	508879	618607	506459	282873	532231	518158	507476
bta00512	282407	282351	617031	787200	540500	531644	534904	506903	540652	504711	524529	535458	281778	526331	404167	508488	505622	504951	539417	616218	614203	782825	618655
bta00514	100125390	789150	513167	514996	515771	282073	493992	541595	507299	360194	617596	506551	617609	511862	511215	537054	532053	282853	282854	768038	516209	505267
bta00520	616676	533910	768012	613610	407109	282856	282855	508683	507119	506544	515263	504584	509566	514066	513483	534402	506980	280808	513967	281618	508629	614824	280817	281543	616576	369023	538710	505012	507477	537539	505515	520508	510551	539579	512571	533785	515067	404148	613595	281274	281617	511469	508879	618607	506459	282873	532231	518158	507476
bta00531	515687	618571	504468	518161	353352	281838	515397	789125	512444	535442	538401	281230
bta00532	513030	506758	528860	523460	540357	511245	534506	404162	493989	541295	507559	540002	100616099	281690	514028	528057
bta00533	100125390	515771	281177	282351	538464	539063	615978	618055	515585	511328
bta00534	404162	493989	541295	507559	617069	518563	540355	281151	540527	286838	783970	524136	511060	529260	514172	281195
bta00561	513967	281618	508629	507477	537539	618607	317748	525193	532742	280748	617707	617172	504545	506607	519739	541284	514448	497202	526739	521637	507456	511614	513389	518371	518523	538147	506348	282137	531271	514693	508493	512373	540143	505987	538702	515764	618076	404129	280843
bta00562	281543	508591	327692	615135	541067	515135	532797	509394	281987	519037	508888	515669	281986	534051	513057	540771	615813	497026	537396	538291	513301	535844	514307	282309	521083	281865	514123	281869	286846	521790	282087	507860	506349	518435	534815	100125224	530001	504531	282306	517948	504715	507329	783833	533289	539211
bta00563	523737	287025	783989	508700	510483	514374	504677	515306	525095	504724	768015	513395	507080	504583	535138	767951	519213	100139601	509680
bta00564	617707	617172	504545	506607	519739	541284	514448	497202	526739	521637	507456	511614	513389	518371	518523	538147	506348	282137	515135	767822	510960	525042	504236	514456	504948	515177	539992	522866	525072	505485	531209	506802	535381	503625	614911	494318	527214	541294	527631	100337447	507201	506243	521383	506508	504650	510842	514646	613932	789315
bta00565	617707	617172	504545	522866	525072	505485	531209	506802	535381	503625	614911	494318	527214	541294	527631	100337447	507201	506243	521383	506508	504650	510842	514646	613932	789315	506381	511291	514554	522159	532663	282515	282311	282514	282299
bta00590	511890	516085	784869	615582	615929	613919	787326	281210	525988	511575	523311	522866	525072	505485	531209	506802	535381	503625	614911	494318	527214	541294	527631	100337447	507201	506243	521383	506508	535243	511498	282213	282139	504769	782391	516036	515946	534967	100301224	100295883	507016	509326	282019	493638	282021	507130	493639	507615	286858	535227
bta00591	507988	282214	526682	503552	522866	525072	505485	531209	506802	535381	503625	614911	494318	527214	541294	527631	100337447	507201	506243	521383	506508	535243	511498	282213	282139
bta00592	508324	522866	525072	505485	531209	506802	535381	503625	614911	494318	527214	541294	527631	100337447	507201	506243	521383	506508	521822
bta00600	532742	614542	528030	100139170	537087	505554	617707	617172	504545	615110	516881	616901	524460	615296	537972	530776	520954	514357	507290	540732	522515	514201	540994	509018	505558	614354	281566	100336736	505233	614165	507207	539223	533103	505097	510620	533428	505514
bta00601	100125390	515771	282853	282854	618055	515585	511328	281780	282352	281175	281483	784997	539815	404163	767899	444860	539027
bta00603	532742	618571	504468	282351	282853	282352	281175	281483	618517	533357
bta00604	618571	504468	282351	768038	282352	404124	517797	404164	540995	520159
bta00620	533910	768012	613610	407109	282856	282855	513967	281618	508629	507477	537539	539579	512571	613595	281274	506459	282873	281306	535182	338471	317748	525193	281590	511082	512044	504764	509274	507844	540335	525155	767889	510284	511836	525813	507817
bta00630	281306	535182	280976	280682	512995	511082	512044	789572	281199	507197	509002	504764	508170	515902	280871	614302	518864	531682	317723	509481
bta00640	513967	281618	508629	507477	537539	613595	281274	506459	282873	537713	511090	509983	281590	281810	281748	511082	512044	518852	505968	327692	508170	515902	280871	614302	512341	531552
bta00650	768012	613610	407109	281810	281748	532785	511082	512044	518852	511222	535804	503684	317658	515321	534090	512459	517552	532724	514230	505842	282576	100299006	512227
bta00670	506343	281183	507631	507197	509002	280719	280869	535816	505677	508809	286855	513372	534296	534382	517539	497032
bta00740	615535	529405	280951	535407	515738	788015	504700	281650	506682
bta00750	533044	518393	338074	506308	514168	512573	507308
bta00760	616992	534181	281951	493724	532399	527380	615535	529405	518393	338074	614254	513400	399559	280878	511161	511042	513419	327677	616757	617720
bta00770	615535	529405	281124	509241	504557	505926	281643	534929	526704	614728	614957	539294	510749	514589
bta00790	508809	525303	618084	533836	516378	100125266	505809	280994	506860	281917	507986
bta00830	505515	520508	510551	533587	530553	615303	100140261	286792	286792	511743	511890	516085	507988	282214	526682	533086	503552	518393	338074	535243	511498	504769	539048	614455	539047	282043	526726	785567	540868	281448	282852	281449	281615	282851	519940	534696	281360
bta00860	533587	530553	615303	100140261	286792	286792	511743	515687	517811	511440	511791	534286	281650	504596	514194	506250	100300732	538357	515770	504914	281158	613425	515614	540283	510679	510243	513221	286861	281173	539838
bta00900	511082	512044	503684	538104	521115	539539	509696	327686	523264	281169	100125835	780882	509958	514293	513533	505792	407159
bta00910	281199	510506	510801	509027	520403	514494	280741	515918	513212	511923	515359	280742
bta00920	504439	536409	280946	532797	509837	521254	781996	510767
bta00970	512531	511744	514726	286855	100300732	538357	615182	522024	510933	616033	408010	510937	505390	281581	525894	509624	506305	510075	281476	533057	788792	506598	536956	515715	100847824	510162	525350	504609	509429	505556	532903	538772	511740	282060	509885	514586	532822	615845
bta00980	505515	520508	510551	281617	511469	508879	533587	530553	615303	100140261	286792	286792	511743	617564	511470	507988	282214	526682	282589	503552	613498	517724	521685	783879	768055	615514	615552	777644	327709	516190	281805	533917	505642	281806	615507	535243	511498	282213	504769	782391	516036	515946	511996	282211	533560	535293
bta00982	505515	520508	510551	281617	511469	508879	533587	530553	615303	100140261	286792	286792	511743	507988	282214	526682	503552	281293	338445	518393	338074	613498	517724	521685	783879	768055	615514	615552	777644	327709	516190	281805	533917	505642	281806	615507	535243	511498	282213	504769	282211	517828	281167	539356	788719	504401
bta00983	533587	530553	615303	100140261	286792	286792	511743	515687	507988	282214	526682	280960	613653	511969	281229	511200	504305	512603	281124	509241	504557	541028	534046	281568	534937	519697	515029	504652	616377	511644	505928	512098	508916
bta01040	281810	789567	514788	511431	615191	613886	614105	533333	617293	615756	508324	530653	521822	617419
bta01100	533910	768012	613610	407109	282856	282855	508683	507119	506544	515263	504584	509566	514066	513483	534402	506980	280808	513967	281618	508629	614824	280817	281543	616576	369023	538710	505012	507477	537539	505515	520508	510551	539579	512571	533785	515067	404148	613595	281274	281617	511469	508879	618607	506459	282873	532231	518158	507476	281141
bta01200	533910	768012	613610	407109	508683	507119	506544	515263	504584	509566	514066	513483	280808	614824	280817	281543	616576	505515	539579	512571	515067	404148	506459	282873	507476	281141	526006	540303	281181	281480	327696	286840	531398	534599	281235	327669	281306	535182	338471	280976	280682	512995	537713	511090	509983	613338	282446	614145	520260
bta01210	281235	327669	280976	280682	512995	613338	282446	614145	281206	286886	539188	618400	505926	281643	520638	515122
bta01212	281590	513530	508130	281152	281810	281748	532785	281811	522006	789567	615191	613886	614105	533333	617293	615756	353301	281421	516797	511082	512044	518852	505968	508324	511222	504301	282130	614508	506059	100138312	514159	537161	526688	515577	504502	509459	513710	521822	617419
bta01230	508683	507119	506544	515263	504584	509566	281543	507477	539579	512571	515067	404148	507476	281141	526006	540303	281181	281235	327669	338471	280976	280682	512995	613338	282446	614145	537688	507517	513453	509186	445425	613376	533481	281206	286886	281199	510506	280726	512771	539188	618400	539159	514346	514525	507197	509002	533044	505103	533630
bta02010	528068	511769	510745	511762	783257	281584	100337270	505787	508443	533669	101909197	511548	537351	504278	508399	523479	510497	536724	100299651	529923	524959	515178	526059	538996	281067	535379	508829	515536	515333	531150	533151	536203	520925	100336913	281588
bta03008	507679	616675	360191	505846	508270	618429	512048	514870	404165	505600	768075	538915	507132	515001	512692	614984	524743	506152	516289	505324	515362	525619	514945	540772	286811	531149	505082	514336	526343	532708	532864	520891	510315	540139	507155	513237	507369	527607	782674	513405	521240	538548	535163	515057	617906	512203	509871	511306	511723
bta03010	507168	535668	614151	509426	507151	511051	614906	615300	282052	286873	614102	506988	614343	508928	618702	514046	510058	538054	506297	512745	615178	337888	514966	509816	514569	533310	614639	613592	513222	614241	507270	504835	533285	613561	404137	286868	508216	513031	505507	509115	506229	404142	540965	286839	509163	515885	404140	615556	515990
bta03013	617906	512203	509871	511306	511723	507410	531274	615098	614870	513043	512136	613789	510568	100140439	509256	515588	540111	510259	510246	506561	515208	613968	407144	521926	513481	534063	528433	518768	506836	511189	784603	513270	536793	504752	510540	515127	525263	614694	286819	521747	512350	510201	533001	507482	616055	533444	504786	783760	520924
bta03015	513043	512136	613789	616181	523388	529442	615692	504506	531673	521086	282296	521086	511286	534576	509864	541013	515145	534600	100124428	510872	518045	505417	540191	537706	525143	281712	510604	541077	327689	518859	527436	513598	511555	282703	537131	529071	768231	507051	506507	541270	338051	532337	528728	282024	511408	614837	100138150	535321	524361
bta03018	281141	526006	540303	508877	512320	540834	517417	521086	282296	521086	511286	534576	509864	615712	514548	511821	533968	281032	533245	541054	100847343	524155	508055	540891	534707	513208	507934	527305	618292	506018	533443	532080	783258	520256	512508	534095	513906	517979	513171	509583	537453	508005	540938	506667	538820	536537	533945	523016	282640
bta03020	535288	282342	511587	512375	536316	505599	617375	512971	534232	613778	507314	516337	505641	540308	508049	529410	539061	767843	540839	282312	538184	614472	617422	526320	540428	504452
bta03022	532936	509259	511494	614227	505702	507047	509327	539938	785085	615711	534176	507984	518046	100125238	515462	615512	100137723	511829	511896	513510	615096	518030	513065	505638	534669	507792	506674	538983	514443	510921	513231	505979	613479
bta03030	506240	514793	617899	537616	281991	613730	518653	785457	510678	509258	613354	512830	505618	540969	100124507	515499	616242	508652	504637	515602	508389	512754	504844	507912	515765	539924	506970	517812	281302
bta03040	767931	541013	515145	534600	100124428	510872	518045	505417	540191	537706	507738	615916	613630	613634	614759	538662	509920	615136	782306	100296550	790677	512824	783414	512330	767873	789082	614553	615198	512694	537395	782669	515290	533977	767817	534894	507639	534645	507944	513782	615240	510322	512584	509425	509591	520046	534586	506123	534228	512680
bta03050	506203	510155	528142	617807	282328	614703	510423	510314	510069	538873	534640	507213	510593	514237	515503	505050	533874	511207	282013	505176	516919	539141	281237	510041	509857	530186	512891	508448	535683	504937	282015	513461	512456	518637	538625	510029	282016	539784	511803	538204	506238
bta03060	100138613	527129	614017	520335	512792	281504	514960	504842	282078	509430	538777	511453	617161	541040	614128	615778	505064	506986
bta03320	282856	282855	518852	505968	508324	511890	516085	614508	506059	100138312	514159	537161	526688	515577	504502	509459	513710	511960	514969	508918	533016	540143	505987	538702	280843	521822	617419	281759	777787	615498	538914	281758	513787	514427	520598	408009	514650	768330	505394	537062	509963	505640	281368	281052	535727	100138102	281993	540207	281992
bta03410	617899	537616	281991	613730	518653	785457	510678	100124507	515499	616242	615359	539771	511463	517825	514719	282691	616905	511790	513051	505828	520497	535203	515343	444987	281630	286764	522307	614688	511381
bta03420	617899	537616	281991	613730	518653	785457	510678	534176	507984	518046	100125238	515462	615512	100137723	511829	511896	513510	100124507	515499	508652	504637	515602	508389	512754	504844	507912	522908	532455	537958	508601	524274	615637	519357	518857	511951	540564	530189
bta03430	617899	537616	281991	100124507	515499	508652	504637	515602	508389	512754	504844	507912	515765	786279	506390	533652	616744	533115	540526
bta03440	617899	537616	281991	512754	504844	507912	515765	789410	100140639	529507	617007	522943	768244	512897	533414	101909711	525093	100125299	528432	534148	527411	540886	514749
bta03450	616242	522307	101909711	525093	509157	613590	781252	531945	513780	510132	512740	281120	517886
bta03460	517422	512754	504844	507912	615637	533652	100125299	528432	534148	527411	540886	514749	615553	516328	513464	783611	523362	515662	616549	615352	613732	783256	510793	515845	508171	515909	522442	510858	100125287	539681	507620	505314	512193	618018	541218	618860	504869	614512	353120	539547
bta04010	522866	525072	505485	531209	539835	540190	282254	281831	618893	787471	522002	505427	539140	615850	281994	533897	505369	507624	536337	507245	539175	100139484	618644	507294	614598	614306	510245	533155	515310	537598	541175	520058	536532	524806	407217	282325	282002	282001	531391	327672	533199	100137872	521196	535298	506322	533729	510434	539941	539941
bta04012	281987	530001	504531	282306	517948	509613	407217	282325	282002	282001	531391	327672	533199	100137872	521196	535298	506322	533729	510434	539941	539941	534125	786886	512841	511077	526469	280737	282307	614838	286865	282308	507196	615013	539224	540085	511845	530719	532713	525416	525416	505709	785655	535742	506270	282376	513497	404181	506083	100139219
bta04014	281987	519037	530001	504531	282306	517948	522866	525072	505485	531209	506802	535381	503625	614911	494318	527214	541294	527631	100337447	507201	506243	521383	514554	522159	407217	282325	282002	282001	531391	327672	533199	100137872	521196	535298	506322	533729	510434	539941	539941	534125	786886	524957	529375	282301	527165	282323	407111	505908	540106
bta04020	535017	281601	535603	525482	281603	281969	281970	282876	287024	281987	519037	508888	515669	281986	534051	513057	540771	615813	497026	533103	327677	616757	407217	282325	282002	282001	282301	527165	282323	533527	790867	286852	282321	408013	509779	282411	282648	282410	353113	530719	532713	525416	525416	505709	785655	326597	520277	520277	520404
bta04060	281237	407217	282301	527165	407111	505908	540106	280943	281251	282527	282089	534069	538957	282488	282382	535376	281250	515700	280855	407170	509418	280832	281094	282879	282122	286799	281885	353110	768081	100301324	614780	517833	789154	574056	537922	613947	509585	768037	528782	516256	512514	616179	504992	522074	526816	783432	520341	539800	497021
bta04062	535017	281601	535603	525482	281603	505740	509936	508888	515669	530001	504531	282306	517948	282325	531391	327672	533199	100137872	521196	535298	506322	533729	512841	282323	512056	616115	508233	281854	281073	281855	286850	529425	327671	327708	281638	281637	282307	614838	286865	282308	507196	535742	506270	282376	281201	517006	513340	281204	281797
bta04064	281987	282023	282420	539235	515573	616115	508233	281854	281073	281855	280943	281251	282527	539124	508367	529146	540203	526392	282152	514735	504509	509167	511112	280828	414347	613811	504653	513836	286849	282387	280845	505521	529757	282291	534996	519271	281020	281536	526824	100137737	281647	534722	515515	504727	533692	444881	504707	497199	508890
bta04066	768012	613610	407109	614824	280817	281141	526006	540303	281181	407183	534928	287019	282304	282876	287024	281987	530001	504531	282306	517948	509613	281751	614570	281237	407217	282325	282002	282001	531391	327672	533199	100137872	510434	616115	508233	525647	538519	282307	614838	286865	282308	530719	532713	525416	525416	505709	513497	404181	506083
bta04070	513389	518371	518523	538147	506348	515135	532797	281987	519037	508888	515669	281986	534051	513057	540771	615813	497026	537396	538291	513301	535844	514307	282309	521083	281865	514123	281869	286846	521790	282087	507860	506349	518435	534815	100125224	530001	504531	282306	517948	504715	507329	783833	533289	539211	614834	282325	282002	282001	282307
bta04080	537804	513386	528416	282088	281549	281371	282330	540387	507437	404136	282020	538783	338036	286814	527499	532784	526585	281604	281606	522170	282861	281749	538439	407140	539543	617828	529760	407135	407230	281125	532119	538896	535158	618181	281686	523484	317708	512167	541200	506207	281900	281750	521257	281665	407133	280805	281422	280901	280836
bta04110	515462	615512	515499	539924	506970	517812	281302	512740	504869	511077	282089	534069	538957	618405	505463	504939	281542	505847	513497	526824	512613	505453	519409	511281	614777	510972	523714	516094	529245	510916	520428	510244	515301	540966	540322	520049	507122	513523	515476	522122	282370	281729	506740	519217	281061	327679	281668	615427	407228
bta04114	535017	281601	535603	525482	281603	505740	509936	497026	100138150	535321	524361	282320	505757	533617	505915	100134966	533788	538829	516175	282318	531391	327672	533199	282323	533527	790867	286852	282321	517953	511190	533908	526227	512943	530719	532713	525416	525416	326597	520277	520277	520404	281239	280829	281848	281879	317697	281878	522122	282370
bta04115	528960	508167	781996	510767	519357	504869	282488	618405	505463	504939	281542	408016	513497	281239	526824	100137737	281375	519217	281061	327679	281668	540378	524530	615414	540547	510618	528453	518897	513678	506713	512960	614739	509485	538512	532527	507901	524070	508875	538226	509863	519896	534655	540733	281530	504985	100140945	507481	510373	537782
bta04120	515573	513868	519357	518857	511951	614512	353120	539124	525906	615866	527418	281647	534722	617277	540957	535219	540859	615427	407228	614347	100336564	535565	614342	777693	783986	512651	540537	540660	616275	514572	515376	540378	530333	534072	519896	534655	540733	282107	534211	617083	534325	541130	617078	514387	515582	511467	281225	789422	517544
bta04122	280946	517656	281917	507986	522824	100297056	614194	616451
bta04130	507309	616923	510909	540406	613567	525379	506198	513621	512890	510312	534304	780850	514487	618546	616526	614520	780809	509758	507409	507031	505379	614135	614775	282377	788566	540853	522423	508675
bta04140	534815	281237	280829	281236	517108	783912	523244	782025	510726	523244	100852283	507414	527278	408003	100847722	615657	531455	508571	618601	526310	506063	538954	540404	327715	338472	282531
bta04141	539818	614538	540155	534231	615007	507815	507939	532645	615012	512530	327694	539835	540190	282254	281831	541040	614128	615778	505064	506986	540564	530189	539941	539941	534125	509107	537380	777788	281020	615427	407228	784326	504565	520833	512589	541003	506103	613676	514361	520650	616187	529312	614334	504438	533949	508465	539931	497024	615027
bta04142	515687	280798	532742	281421	516797	100125267	511839	282148	550622	286768	338038	518974	505684	282657	327687	618571	504468	537087	505554	281909	282272	789125	512444	535442	538401	282271	505097	510620	533428	505514	533357	100299651	529923	509956	505658	515944	530164	536435	280815	514761	515766	404135	509610	529186	404187	504799	509820	404155	510539
bta04144	100125224	514554	522159	539835	540190	282254	281831	407217	282301	317696	281769	404193	282089	534069	538957	282382	535376	281638	281637	539124	353111	785655	535742	525906	615866	527418	280855	407170	509418	280832	281848	613749	526585	281604	281606	782719	281736	497017	281861	281862	286877	282136	282682	281802	281457	281801	504698	540378	516010
bta04145	511839	282148	550622	286768	338038	518974	505684	282657	327687	613925	338082	404152	338075	514368	287017	540113	338089	338059	282405	505224	282147	508327	281641	534815	504715	524959	614128	615778	505064	506986	281368	281052	613749	281345	281536	504698	281112	521681	526999	281530	507031	505379	614135	614775	407129	281036	281291	327711	281108
bta04146	281235	327669	518852	508324	506059	100138312	514159	537161	317658	530653	514969	508918	540376	504360	493643	280960	789572	280763	509102	615334	282876	531682	512341	613498	511716	509481	617720	281360	513533	505792	515178	526059	535727	617491	617160	768256	782754	505771	785361	506007	506518	282639	505763	533077	507393	537878	534380	514832	614539
bta04150	530001	504531	282306	517948	509613	281751	614570	505850	100138102	282325	282002	282001	531391	327672	100137872	281854	280943	517953	511190	533908	526227	282307	614838	286865	282308	404181	506083	100139219	281239	280829	504985	618601	526310	506063	538954	540404	511451	614531	506754	617367	527459	514859	515024	535236	538598	528204	533440	507056	529235
bta04151	282856	282855	369023	538710	505012	287024	511047	537451	530001	504531	282306	517948	509613	281751	614570	505850	100138150	535321	524361	282320	505757	533617	505915	100134966	533788	508045	509290	533147	100138102	353120	407217	531391	327672	533199	100137872	521196	535298	506322	510434	511077	282301	527165	407111	505908	540106	616115	508233	281854	281073
bta04210	530001	504531	282306	517948	781996	510767	100137872	282323	407111	616115	508233	281854	281073	281855	281350	533527	790867	286852	282321	280943	281251	282527	282488	281250	508367	281542	408016	353111	282307	614838	286865	282308	615013	282152	280823	539334	528530	282291	281020	526824	281647	504727	533692	444881	504707	497199	100140945	507481	510373
bta04260	282394	282200	282393	287012	444878	618339	281090	614700	282199	512500	613899	281570	503554	616871	616109	338086	327688	540225	408013	509779	327667	784075	282160	529382	286800	781184	539969	282161	538496	537376	509486	317654	537960	282598	532844	515161	510026	519758	282144	281773	497019	286816	497015	511094	533219	535277
bta04270	511890	516085	535017	281601	535603	525482	281603	505740	509936	281357	533048	613600	281216	282433	508888	515669	522866	525072	505485	531209	535381	503625	614911	494318	527214	541294	527631	100337447	507201	506243	521383	538829	516175	282318	282325	282002	282001	531391	327672	533199	521196	510434	282323	408013	509779	540421	326597	520277	520277
bta04310	508888	515669	282420	539235	539639	282325	282002	282001	539941	539941	534125	511077	282323	327671	619066	533527	790867	286852	282321	529146	281542	541127	511224	507204	530719	532713	525416	525416	282041	505453	615427	407228	524530	615414	540547	540248	534072	534655	282068	614346	537192	783665	511475	540179	507111	508019	282069	510821	515972
bta04320	407217	531391	327672	533199	535298	540313	518761	537068	537833	789485	536128	504512
bta04330	516209	505267	326578	539547	505453	404126	523325	282705	281730	789485	536128	101908771	510973	524779	512873	783681	505993	518746	515051	517405	787633	532767	282010	539247	493993	530913	514929	514420	540059	767928	513669
bta04340	282323	534072	785423	282684	538627	540753	530005	540662	445420	505075	538720	613288	493729	540199	533782	508008	540336	514433	407190	527889	522714	615037	407216	523542	100337021	539308	507948	540830	785371	517588	508408
bta04350	100138150	535321	524361	282320	281237	531391	327672	511077	280943	282089	534069	538957	282382	535376	404181	506083	281598	282131	338068	280718	407128	404101	505453	615427	407228	516010	540248	534579	525428	527124	524870	281530	536671	613428	535916	530147	615037	407216	530430	768050	530785	530748	506721	517587	327681	281867	509942	534018	286859
bta04360	531391	327672	506322	533729	327671	619066	282032	533527	790867	286852	282321	541127	539224	506270	280855	614453	540776	507319	615879	512798	281736	282041	281791	539521	281790	281876	530401	100299041	787961	510761	527573	536417	526028	538797	512924	516019	517368	508869	784494	524002	100126171	533746	531141	615883	518458	618227	534413	508175	407104
bta04370	287024	281987	530001	504531	282306	517948	522866	525072	505485	531209	282023	533103	282325	282002	282001	531391	327672	533199	100137872	521196	506322	510434	327671	619066	533527	790867	286852	282321	512943	615215	534492	535327	516099	282307	614838	286865	282308	615013	535742	506270	407170	100140945	530401	530059
bta04380	530001	504531	282306	517948	281237	281993	531391	327672	533199	100137872	535298	539941	539941	534125	616115	508233	281854	281073	281855	533527	790867	286852	282321	280943	281251	282527	282089	534069	282382	535376	281250	539124	508367	529146	540203	526392	512943	511224	534492	535327	280795	286883	282307	614838	286865	282308	509418	281094	529346
bta04390	100138150	535321	524361	282320	538829	516175	282318	508045	509290	511077	282089	534069	538957	282382	535376	533815	538751	510276	280718	407128	404101	286877	281375	282125	286863	768311	287022	286862	524530	615414	540547	516010	540248	534072	524653	539687	280979	404122	281877	523325	538627	540753	530005	540662	445420	505075	538720	613288	493729
bta04510	530001	504531	282306	517948	538829	516175	282318	100138102	540207	407217	282325	282002	282001	531391	327672	533199	100137872	521196	535298	533729	539941	539941	534125	786886	512841	282301	527165	505908	540106	327671	327708	619066	520039	613533	281165	528415	282307	614838	286865	282308	507196	615013	539224	505709	535742	506270	280855	407170	282879
bta04512	281052	281530	281876	281875	281873	281872	282564	541281	281088	504323	281069	281450	281233	282882	535043	514031	532127	511976	536286	280958	281499	515011	535951	280794	282644	530657	282194	530102	511422	510833	287013	282188	407142	282187	515435	508632	317711	407107	511602	282191	529670	520167	506387	529939	520030	506751	507525	526409	282654
bta04514	286849	282387	534578	282118	512672	407173	782684	515712	281876	281875	281877	282498	282495	539241	282530	282491	506214	525727	407124	282882	535043	514031	532127	511976	536286	787473	516017	525767	523720	282637	529759	512796	539462	281063	281705	540997	282881	540576	281840	525796	282662	100140960	282430	539759	522202	511251	539607	100297058	531178
bta04520	282420	539235	407217	531391	327672	327671	281768	619066	282382	535376	529146	507204	505709	535742	280855	281848	408017	505453	516010	540248	280979	404122	539003	535399	782690	527263	282637	520631	780777	526848	539375	524770	522269	536607	783645	536092	533492	505580	534692	507718	504492	539359	507632	512312	540674	504482	531488	515187	507837
bta04530	540563	282420	539235	100138150	535321	524361	282320	508045	509290	100337373	282325	282002	282001	100137872	506322	616503	519269	540803	519251	535742	286877	281791	539521	281790	510618	524653	539687	280979	404122	505964	518542	505901	505708	539003	780777	526848	539545	781865	539375	524770	522269	536607	614055	514106	505519	281258	513412	538846	404153
bta04540	535017	281601	535603	525482	281603	505740	509936	613600	281216	282433	508888	515669	407217	282325	282002	282001	531391	327672	533199	521196	535298	506322	510434	282301	527165	282323	505908	540106	100295732	537703	535742	525931	281879	317697	281878	281604	407135	407230	281125	281788	281791	539521	281790	281136	281126	281061	281555	504244	100141266
bta04610	526585	532119	538896	281408	281375	280685	540702	280897	280677	511581	497014	280958	282006	510522	282522	280789	280699	513856	280687	280787	100125764	100271720	533547	617960	617881	280686	280833	540261	338050	280688	281428	407998	281529	522039	511483	505574	407126	518609	508222	617435	534961	512045	526766	517356	513217	527391	507749	507339	281652
bta04612	524959	539835	540190	282254	281831	281237	510041	509857	280943	407129	281036	281832	281803	327711	281108	281281	281105	512672	407173	782684	515712	282498	282495	539241	282530	282491	506214	525727	281060	508633	353254	100140174	615930	504335	536558	100847738	514897	618565	534003	539584	614382	613384	100125917
bta04614	404191	509956	505658	518169	100139881	540321	521633	527114	504350	536741	528454	509235	100295485	509484	510889
bta04620	530001	504531	282306	517948	531391	327672	533199	100137872	510434	539941	539941	534125	526469	616115	508233	281854	281073	281855	280943	281251	539124	529146	540203	512943	534492	535327	280795	286883	535622	516039	282307	614838	286865	282308	533141	280828	414347	513990	516104	327712	615107	286849	280826	281236	517108	783912	523244	782025	510726
bta04621	531391	327672	539941	539941	534125	616115	508233	281854	281073	281855	280943	281251	539124	529146	540203	512943	534492	535327	280828	327712	281043	280826	281249	282291	525408	508105	507481	281832	282646	615869	513924	520291	515509	282846	444867	534407	512480	520275	538639	539780	768054
bta04622	512373	539941	539941	534125	616115	508233	281854	281073	281855	280943	539124	529146	512943	534492	535327	533141	280828	615107	281236	517108	783912	523244	782025	510726	523244	517016	281856	281857	618859	282291	525408	504727	504707	506182	510923	507481	536421	516979	100125591	508378	535470	506848	281871	539513	539145	767932	533661	618508	535490
bta04623	505599	617375	512971	534232	613778	507314	516337	505641	540308	508049	529410	539061	767843	540839	616115	508233	281854	281073	281855	281251	533141	414347	327712	615107	280826	281236	517108	783912	523244	782025	510726	523244	517016	281249	282291	525408	504727	516979	100125591	282846	533661	618508	282099	507427	507054
bta04630	530001	504531	282306	517948	281237	100137872	535298	511077	282307	614838	286865	282308	282376	525906	615866	527418	282375	282152	533590	280826	280784	507359	508619	280805	281422	280901	280836	497205	281236	517108	783912	523244	782025	510726	523244	281861	281862	280823	517016	282258	319086	280827	281144	280824	281096	511511	404154	521554	280822
bta04640	404191	281052	281120	280943	281251	281250	515700	509418	280832	281094	281885	280826	280784	507359	281861	280823	280827	281144	280824	281096	511511	404154	521554	508932	281095	280825	511847	282233	512700	504698	281873	281872	282227	407124	282882	535043	515011	535951	281057	281060	508633	497022	505574	407126	518609	536741	515418	786683	782023
bta04650	281987	530001	504531	282306	517948	281237	282325	282002	282001	531391	327672	533199	521196	535298	506322	533729	510434	407111	327671	619066	533527	790867	286852	282321	280943	282488	408016	511224	282307	614838	286865	282308	507196	540421	514735	504509	533590	541008	508619	281236	517108	783912	523244	782025	510726	523244	517016	282258	281095
bta04660	281987	530001	504531	282306	517948	281237	531391	327672	533199	100137872	521196	535298	506322	533729	510434	616115	508233	281854	281073	281855	533125	533527	790867	286852	282321	280943	508367	529146	512943	541127	511224	534492	535327	280795	535622	282307	614838	286865	282308	539224	525906	615866	527418	536154	526430	514735	504509	282387	280824
bta04662	530001	504531	282306	517948	507329	783833	531391	327672	533199	100137872	521196	535298	506322	510434	616115	508233	281854	281073	281855	327671	619066	523745	533527	790867	286852	282321	541127	511224	280795	282307	614838	286865	282308	282291	534996	515718	525408	515515	533459	510393	515377	540824	530401	512312	407126	783725	533156	281674
bta04664	281987	530001	504531	282306	517948	507329	522866	525072	505485	531209	531391	327672	533199	100137872	521196	535298	506322	510434	539941	539941	534125	526469	327671	619066	280943	512943	534492	535327	286883	516039	282307	614838	286865	282308	514735	529346	280823	280824	281095	280825	281247	534996	515718	515515	533459	527263	513244	282226	531987
bta04666	617707	617172	504545	281987	100125224	530001	504531	282306	517948	507329	783833	514554	522159	533103	282325	282002	282001	531391	327672	533199	100137872	521196	533729	512841	327671	282307	614838	286865	282308	404181	506083	514735	529346	534996	281345	515718	280814	515515	327705	282227	281766	282229	505901	505708	513539	534553	539332	514902	540674
bta04668	530001	504531	282306	517948	282023	531391	327672	533199	100137872	539941	539941	534125	526469	616115	508233	281854	281073	281855	280943	281251	282527	282488	508367	529146	540203	512943	408016	509107	537380	534492	535327	280795	286883	535622	516039	523746	504408	282307	614838	286865	282308	281094	327712	615107	281043	281666	280845	280826	281095
bta04670	281987	530001	504531	282306	517948	282325	282002	282001	327671	327708	512943	534492	535327	282307	614838	286865	282308	506270	533590	539767	541008	613811	281736	281345	282041	281791	539521	281790	515718	522311	534578	282118	281112	521681	526999	281876	281346	507859	281111	280979	404122	281877	407124	282882	505964	539003	780777	526848	539375
bta04672	282089	508367	613811	281736	530951	539108	535328	504653	286849	282387	280826	280824	280822	280825	281246	281248	538567	282498	282495	539241	282530	282491	506214	525727	282882	514031	414345	407131	281050	527275	507857	281401	539888
bta04710	615427	407228	534072	538954	540404	523542	613907	528382	540712	768225	506945	516318		100300400	530705	282324	512665	511961	534107	527470	535597
bta04713	535017	281601	535603	525482	281603	505740	509936	613600	281216	282433	521844	508888	515669	282325	282002	282001	531391	327672	282323	286850	529425	408013	282411	280795	504408	530719	532713	525416	525416	326597	520277	520277	520404	281201	517006	513340	281204	281797	618470	613930	287018	618399	281202	535365	281203	100125276	511812	537804	281879
bta04720	535017	281601	508888	515669	538829	516175	282318	282325	282002	282001	531391	327672	533199	521196	506322	510434	282323	327708	533527	790867	286852	282321	517953	511190	533908	526227	509107	530719	532713	525416	525416	540421	326597	520277	520277	520404	537804	281879	317697	281878	535158	618181	505453	614283	535383
bta04721	511839	282148	550622	286768	338038	518974	505684	282657	613925	338082	404152	338075	514368	287017	540113	338089	338059	282405	505224	282147	508327	281641	282648	282410	282377	788566	281080	281698	281078	282183	517446	536553	515216	511691	508794	616684	509248	281711	518407	526874	530692	282378	100125225	518849	529659	785833	617708	282471	282029
bta04722	281987	530001	504531	282306	517948	531391	327672	533199	100137872	521196	535298	506322	510434	539941	539941	534125	512841	407111	616115	508233	281854	327708	281350	539124	281542	517953	511190	533908	526227	512943	509107	537380	353111	534492	535327	100295732	537703	504408	532393	617701	505824	282307	614838	286865	282308	507196	615013	540085	530719
bta04723	535017	281601	535603	525482	281603	505740	509936	508888	515669	282023	282325	282002	282001	531391	327672	539941	539941	534125	282323	286850	529425	408013	509779	282648	282410	512943	534492	535327	281201	517006	513340	281204	281797	618470	613930	287018	618399	281202	535365	281203	100125276	511812	281879	317697	281878	281791	539521	281790	614283
bta04724	535017	281601	535603	525482	281603	505740	509936	539561	525335	281199	508888	515669	522866	525072	505485	531209	514554	522159	282325	282002	282001	531391	327672	282323	286850	529425	533527	790867	286852	282321	408013	282648	281201	517006	513340	281204	281797	618470	613930	287018	618399	281202	535365	281203	100125276	511812	537804	281879	317697
bta04725	535017	281601	535603	525482	281603	505740	509936	508888	515669	530001	504531	282306	517948	540446	282325	282002	282001	531391	327672	533199	100137872	506322	282323	286850	529425	408013	509779	282648	282410	509107	280795	282307	614838	286865	282308	530719	532713	525416	525416	281201	517006	513340	281204	281797	618470	613930	287018	618399	281202
bta04726	505740	281293	338445	781941	508888	515669	522866	525072	505485	531209	535243	511498	282139	282023	787450	407169	504803	286820	282022	404074	282211	282325	282002	282001	531391	327672	533199	521196	506322	282323	286850	529425	408013	509779	282648	282410	408016	540421	281201	517006	513340	281204	281797	618470	613930	287018	618399	281202	535365
bta04727	535017	281601	535603	525482	281603	505740	509936	539561	525335	281199	512459	517552	523970	282325	282002	282001	282323	286850	529425	408013	509779	282648	282410	535742	281201	517006	513340	281204	281797	618470	613930	287018	618399	281202	535365	281203	100125276	511812	281791	539521	281790	540657	282238	524115	539194	527180	521180	282240	508711
bta04728	505740	281293	338445	280707	508888	515669	100138150	535321	524361	282320	505757	533617	505915	100134966	533788	538829	516175	282318	508045	509290	533147	282325	282002	282001	100137872	539941	539941	534125	282323	286850	529425	533527	790867	286852	408013	282648	282410	512943	509107	534492	535327	280795	530719	532713	525416	525416	326597	520277	520277
bta04730	613600	281216	282433	508888	515669	522866	525072	505485	531209	100138150	535321	524361	282320	282325	282002	282001	531391	327672	533199	521196	506322	510434	282648	540421	281239	281848	281879	317697	281878	281788	100139857	534996	281791	539521	281790	614283	281716	533330	616856
bta04742	535017	509936	282323	282648	282410	281201	517006	513340	281204	281879	100299596	664649	664638	664646	664639	664643	664637	664636	664644	539528	787789	664648	664645	523473	782957	533355	617802	529847
bta04744	282246	281973	282245	281977	281638	281637	326597	520277	520277	520404	281201	281802	281457	282243	286851	281702	282474	281447	281794	281795	281700	509933
bta04810	100125224	530001	504531	282306	517948	504715	533289	539211	538829	516175	282318	407217	531391	327672	533199	521196	506322	533729	510434	512841	282301	527165	505908	540106	286850	529425	327671	317696	281769	404193	281768	539083	530239	506924	613386	536771	618474	785576	618481	540317	540758	281161	616885	326284	533929	619066	616503	519269	540803
bta04910	282856	282855	514066	513483	614824	280817	616576	369023	538710	505012	539579	281590	281152	505472	327664	511047	537451	530001	504531	282306	517948	783833	509613	281751	614570	538829	516175	282318	100138102	531391	327672	533199	100137872	521196	535298	506322	510434	539941	539941	534125	786886	512841	282323	281854	525647	538519	282307	614838	286865
bta04911	616576	535017	281601	535603	525482	281603	505740	509936	508888	515669	538996	282325	282002	282001	282323	408013	509779	509107	530719	532713	525416	525416	280829	281879	506207	537376	281788	282356	319095	517420	788566	540853	522423	513928	281715	513010	513105	537960	282598	532844	515161	510026	519758	282144	281773	524144	539609	520448	407176
bta04912	535017	281601	535603	525482	281603	505740	509936	508888	515669	522866	525072	505485	531209	514554	522159	407217	531391	327672	533199	521196	535298	506322	510434	539941	539941	534125	786886	526469	282323	408013	509779	512943	509107	534492	535327	286883	537703	516039	511779	530719	532713	525416	525416	535742	522921	326597	520277	520277	520404
bta04913	505212	511470	784869	353107	281740	338048	281824	515710	281739	535017	281601	535603	525482	281603	505740	509936	522866	525072	505485	531209	282023	404074	282323	281239	280829	281848	408017	281900	281171	280839	280749	281172	281276	282346	353351	281507	282574
bta04914	535017	281601	535603	525482	281603	505740	509936	530001	504531	282306	517948	531391	327672	533199	100137872	521196	539941	539941	534125	282323	505847	517953	511190	533908	526227	512943	534492	535327	282307	614838	286865	282308	540421	281239	280829	281848	281791	539521	281790	519217	281061	327679	281668	614347	100336564	535565	614342	777693	783986
bta04915	535017	281601	535603	525482	281603	505740	509936	287024	508888	515669	530001	504531	282306	517948	539835	540190	282254	281831	407217	531391	327672	533199	100137872	521196	535298	506322	510434	282323	509107	280795	282307	614838	286865	282308	507196	535742	522921	326597	520277	520277	520404	281879	317697	281878	281791	539521	281790	513785	281958
bta04916	535017	281601	535603	525482	281603	505740	509936	280951	282105	280761	508888	515669	282325	282002	282001	531391	327672	533199	521196	506322	510434	282323	530719	532713	525416	525416	326597	520277	520277	520404	280832	281885	281750	281791	539521	281790	505453	281137	281298	281715	513010	513105	523325	538627	540753	530005	540662	445420	505075
bta04917	616576	506997	281739	280707	530001	504531	282306	517948	531391	327672	533199	100137872	521196	535298	506322	510434	539941	539941	534125	616115	508233	512943	534492	535327	280795	282307	614838	286865	282308	507196	535742	282376	282375	280829	281900	513836	281422	280901	508541	535530	280839	280749	524530	615414	282081	540412	338437	616753	514773
bta04918	535017	281601	535603	525482	281603	505740	509936	281210	525988	511575	523311	508888	515669	282325	282002	282001	282323	509107	281879	317697	281878	280749	281553	281552	407129	282646	513928	415110	281715	513010	513105	537960	282598	532844	515161	510026	519758	282144	281773	100337021	531519	524585	505310	531369	509121	530241
bta04920	282856	282855	369023	538710	505012	506059	100138312	514159	537161	526688	515577	509459	513710	281052	281992	509500	100137872	539941	539941	534125	616115	508233	281854	281073	281855	280943	282527	100139219	533590	280836	497205	338033	282291	508541	525408	504707	282356	282081	538954	540404	538598	282324	512665	511961	534107	514607	338446	281416	280987
bta04930	614824	280817	616576	539579	512571	530001	504531	282306	517948	538996	531391	327672	539941	539941	534125	281854	408013	282411	282648	282410	353113	280943	282307	614838	286865	282308	100139219	280829	408017	282081	538598	540412	338437	514607	282357	532060	538927	618421
bta04932	539579	281480	327696	286840	282394	282200	282393	287012	444878	618339	281090	614700	282199	512500	613899	281570	503554	616871	616109	404161	338063	282289	613541	288380	287014	327713	327717	327660	338079	326346	287327	338046	327706	327690	327698	281742	338073	338065	287027	327704	338057	327691	327701	327670	327714	338084	338064	327702	327673
bta04940	512459	517552	511913	281237	407111	280943	281251	282488	281250	280829	280845	280822	281856	281857	512672	407173	782684	515712	282498	282495	539241	282530	282491	506214	525727	414345	407131	281050	508646	369025	280753	286810
bta04950	616576	539579	539547	280829	282357	538927	618421	503584	100848337	503578	503622	100138011	531695	404168	503581	286857	616211	539487	539542
bta04960	282434	530001	504531	282306	517948	100138102	282325	282002	282001	531391	327672	282307	614838	286865	282308	281239	280829	408017	528453	510003	538598	515854	537960	282598	532844	515161	510026	519758	282144	281773	533355	617802	537614	768005	539250
bta04961	784635	525482	509936	508888	515669	282325	282002	282001	282323	538896	507783	281080	281698	281078	282183	517446	536553	515216	511691	508794	534708	537960	282598	532844	515161	510026	519758	282144	281773	493738	539930	524365	533656
bta04962	535603	525482	509936	282323	613749	281642	508675	534708	534708	613724	537748	510330	519789	281715	513010	513105	338054	613745	327676	540369	404151	507311	780866	539870	280728	506441	513751	281008	613489	527201	511045
bta04964	282856	282855	535182	539561	525335	537960	282598	532844	515161	510026	519758	282144	281773	326576	282360	282653
bta04966	511839	282148	550622	286768	338038	518974	613925	338082	404152	338075	514368	287017	540113	338089	338059	282405	505224	282147	508327	281641	521163	538145	286817
bta04970	535017	281601	535603	525482	281603	505740	509936	613600	281216	282433	508888	515669	327677	616757	282325	282002	282001	282323	326597	520277	520277	520404	281879	317697	281878	281604	281606	407140	539543	539899	282641	504353	317654	537960	282598	532844	515161	510026	519758	282144	281773	533330	534591	100302500	281289	782368	777776	529463	286765
bta04971	521163	535017	281601	535603	525482	281603	505740	509936	508888	515669	281067	282325	282002	282001	282323	530719	532713	525416	525416	326597	520277	520277	520404	281879	317697	281878	521257	281665	533378	526379	281791	539521	281790	282083	317654	537960	282598	532844	515161	510026	519758	282144	281574	281883	539250	404084	617196	768025	613890
bta04972	280748	535017	281601	535603	525482	281603	505740	509936	515764	508888	515669	503625	614911	494318	527214	541294	527631	100337447	507201	506243	521383	327677	616757	281067	282325	282002	282001	327708	281879	317697	281878	506207	537376	282641	504353	512313	518117	540568	615026	282603	615026	523291	534708	317654	537960	282598	532844	515161	510026
bta04973	614824	280817	369023	538710	505012	100336421	504366	514332	539383	505049	530001	504531	282306	517948	100137872	408013	282307	614838	286865	282308	537960	282598	532844	515161	510026	519758	282144	281773	529847	282357	506423	282361
bta04974	540307	535881	615026	282603	615026	530657	282194	530102	511422	510833	287013	282188	407142	282187	515435	508632	317711	407107	511602	282191	537960	282598	532844	515161	510026	519758	282144	281773	508222	536741	528454	509235	338044	534591	286762	282687	281752	510039	534927	508076	540701	359712	337906	507133	535601	789493	521058	504220	414350
bta04975	280748	286886	617707	617172	504545	282137	515764	618076	404129	503625	614911	494318	527214	541294	527631	100337447	507201	506243	521383	535379	508829	515536	281052	327700	281631	282346	539550	614494	525923	280868	537301	494004
bta04976	530653	533016	507988	535017	281601	535603	525482	281603	505740	509936	407159	533560	535293	281067	508829	515536	515333	531150	533151	536203	520925	100336913	282323	282356	523291	281276	282346	317654	537960	282598	532844	515161	510026	519758	282144	281773	404177	281008	282360	282653	404084	282361	404160	450206	534212	514770	404128	540528	516626
bta04977	515764	506508	537669	281588	281631	282346	537301	494004	617307	537280	513433	510495	616639	616252	505865	516021	523202	507459	281518
bta04978	510243	513221	286861	281173	539838	525947	280705	521189	512464	282470	510716	537960	282598	532844	515161	510026	519758	282144	281773	533656	614878	512856	282361	510736	510951	514514	404071	527597	514642	404070	518976	515156	505569	527023	613998	504616	613358	508958
bta05010	281181	281480	327696	286840	282394	282200	282393	287012	444878	618339	281090	614700	282199	512500	613899	281570	503554	616871	616109	404161	338063	282289	613541	288380	287014	327713	327717	327660	338079	326346	287327	338046	327706	327690	327698	281742	338073	338065	287027	327704	338057	327691	327701	327670	327714	338084	338064	327702	327673
bta05012	281480	327696	286840	282394	282200	282393	287012	444878	618339	281090	614700	282199	512500	613899	281570	503554	616871	616109	404161	338063	282289	613541	288380	287014	327713	327717	327660	338079	326346	287327	338046	327706	327690	327698	281742	338073	338065	287027	327704	338057	327691	327701	327670	327714	338084	338064	327702	327673	327665
bta05014	531682	781996	510767	533527	790867	286852	282321	280943	282527	281542	512943	408016	537380	534492	535327	286883	516039	504336	615013	282152	537804	535158	618181	338033	281020	614283	100140945	510373	537782	281495	541119	281347	281348	510082	505393	535750	515022	510219
bta05016	281480	327696	286840	282394	282200	282393	287012	444878	618339	281090	614700	282199	512500	613899	281570	503554	616871	616109	404161	338063	282289	613541	288380	287014	327713	327717	327660	338079	326346	287327	338046	327706	327690	327698	281742	338073	338065	287027	327704	338057	327691	327701	327670	327714	338084	338064	327702	327673	327665
bta05020	531391	327672	533199	510434	786886	282323	281251	281250	327712	280826	281495	527263	281941	617435	534961	512045	526766	517356	513217	527391	507749	507339	281427	617109
bta05030	505740	281293	338445	280707	282323	616115	508233	509107	617701	537804	281125	535158	618181	281791	539521	281790	281126	614283	541056	519904	100295209	513928	281715	513010	513105	281066	540819	100137840	617708	282471	282459	282173	281385
bta05031	505740	281293	338445	280707	538829	516175	282318	282325	282002	282001	282323	533527	790867	286852	282321	408013	509107	280795	530719	532713	525416	525416	326597	520277	520277	520404	537804	281125	535158	618181	614283	100295209	788566	513928	281715	513010	513105	540819	617708	282471	282459	281385	613629
bta05032	535017	281601	535603	525482	281603	281969	281970	505740	509936	524446	506787	522509	512222	524624	281971	506061	282325	282002	282001	282323	286850	529425	282648	282410	281638	281637	281201	517006	513340	281204	281797	618470	613930	287018	618399	281202	535365	281203	100125276	511812	281125	282136	282682	281801	281791	539521	281790	540657	282238
bta05033	282648	282410	537804	535158	618181	614283	540657	282238	524115	539194	527180	521180	282240	508711	282237	523515	517459	520166	100295209	537251	517519	100125225	518849	529659
bta05034	505740	281293	338445	280707	538829	516175	282318	531391	327672	533199	521196	535298	506322	286850	529425	509107	617701	505824	507196	540421	326597	520277	520277	520404	281201	517006	513340	281204	281797	618470	613930	287018	618399	281202	535365	281203	100125276	511812	537804	617828	529760	281125	535158	618181	281791	539521	281790	281126	100295209
bta05100	530001	504531	282306	517948	540207	512841	282307	614838	286865	282308	507196	540085	535742	506270	525906	615866	527418	280855	509821	506605	281080	281698	281078	493642	615310	281040	511691	508794	281876	281873	280979	404122	280794	539003	282637	780777	526848	783645	537203	504482	531488	506939	508445	326600	614345	613421	540838	539459	506596
bta05132	282876	281237	531391	327672	539941	539941	534125	616115	508233	281251	281250	512943	534492	535327	280795	613533	281165	528415	280828	414347	280826	508619	281249	281095	282041	613667	281212	281214	281536	444881	512242	509970	280979	404122	613724	537748	510330	519789	783642	519754	509080	505353	504482	531488	282846	512480	326600	614345	613421
bta05133	282876	531391	327672	539941	539941	534125	616115	508233	280943	281251	281250	539124	512943	408016	534492	535327	280795	326597	520277	520277	520404	280828	280826	281856	281857	281246	281791	539521	281790	281735	281536	533692	444881	613753	531079	539350	281876	281873	281877	407124	280677	511581	497014	526279	534553	539332	617435	534961	512045
bta05134	781996	510767	515233	541083	511913	539835	540190	282254	281831	616115	508233	280943	281251	526392	408016	280828	280826	281856	281857	281249	282291	613667	281212	281214	281536	444881	100140945	507481	537782	614775	515999	517171	507345	281534	281877	407124	280677	526279	282846	512480	539780	506235	615342	539339	617809	326581	510994
bta05140	282876	282023	281237	282325	531391	327672	786886	616115	508233	280943	281251	282089	534069	538957	281250	539124	529146	540203	512943	534492	535327	280795	508619	280824	281856	281857	281246	282291	281345	525408	281536	533692	444881	281876	281534	282227	281766	281346	507859	281111	782652	281877	282498	282495	539241	282530	282491	506214	525727
bta05142	281601	282876	508888	515669	530001	504531	282306	517948	100138150	535321	524361	282320	508045	509290	281237	531391	327672	100137872	539941	539941	534125	526469	407111	616115	508233	281854	281073	281855	280943	281251	282527	282089	534069	538957	282488	282382	535376	539124	512943	534492	535327	280795	282307	614838	286865	282308	538896	281788	100124520
bta05143	506281	508888	515669	281237	281631	282325	282002	282001	407111	280943	281251	282488	280826	281856	281857	281249	281246	444881	534578	282118	529670	281484	510889	282602	280813	512439	512439
bta05144	281237	281052	280943	281251	282089	534069	538957	280855	282879	280828	281043	286849	282387	280826	281096	281856	281249	281246	281536	444881	534578	282118	281530	541281	281088	504323	281534	281877	529759	281874	281484	282303	281486	615785	282602	404058	533894	280813	512439	512439	617836	444863	407181	528076
bta05145	282876	530001	504531	282306	517948	404074	781996	510767	539835	540190	282254	281831	281237	531391	327672	100137872	539941	539941	534125	616115	508233	281854	281073	281855	280943	282527	282089	534069	538957	539124	529146	540203	512943	408016	534492	535327	286883	516039	282307	614838	286865	282308	615013	282152	414346	497017	286849	282387	508619
bta05146	281601	513608	518752	282876	508888	515669	530001	504531	282306	517948	281237	282325	282002	282001	282323	616115	508233	280943	281251	282089	534069	538957	515700	408016	516099	282307	614838	286865	282308	506270	613749	281788	100124520	281789	532029	280828	280826	281856	281857	281095	281246	281536	509956	505658	509970	281534	281877	407124	280794
bta05150	281246	540702	280897	282227	281766	282229	782652	281877	282498	282495	539241	282530	282491	506214	525727	407124	280677	511581	497014	503555	281874	281486	617434	617435	534961	512045	515440	767827	505647	514076	280816	513197	505819	522347	280792	281888	281131
bta05152	539630	511839	282148	550622	286768	338038	518974	505684	282657	327687	282876	534815	533103	781996	510767	511913	517535	281237	531391	327672	100137872	521196	539941	539941	534125	616115	508233	533527	790867	286852	282321	280943	281251	282527	282089	534069	538957	281250	539124	512943	408016	534492	535327	615013	530719	532713	525416	525416	535742
bta05160	530001	504531	282306	517948	327694	534165	100138150	535321	524361	282320	508045	509290	281992	507176	407217	531391	327672	100137872	521196	535298	506322	539941	539941	534125	616115	508233	281854	281073	281855	280943	282527	539124	281542	512943	534492	535327	282307	614838	286865	282308	615013	513497	540421	533141	280828	281236	517108	783912	523244
bta05161	327687	530001	504531	282306	517948	781996	510767	515499	519357	511951	282325	282002	282001	531391	327672	533199	100137872	521196	535298	506322	510434	539941	539941	534125	786886	511077	526469	407111	616115	508233	281854	281073	281855	280943	282089	534069	538957	282488	282382	281542	408016	509107	541127	511224	280795	282307	614838	286865	282308
bta05162	530001	504531	282306	517948	282420	539235	327694	506873	539835	540190	282254	281831	281237	100137872	407111	616115	508233	281073	281251	282488	281250	539124	529146	540203	281542	282307	614838	286865	282308	282376	282375	533141	407133	280826	508619	281236	517108	783912	523244	782025	510726	523244	281861	281862	517016	282258	280824	280822	281856
bta05164	530001	504531	282306	517948	781996	510767	513043	512136	613789	510568	540191	327694	513080	282298	280875	539835	540190	282254	281831	281237	531391	327672	533199	100137872	521196	510434	539941	539941	534125	526469	407111	616115	508233	281854	280943	281251	282527	282488	281250	512943	534492	535327	286883	516039	282307	614838	286865	282308	533141
bta05166	617899	537616	281991	613730	518653	785457	510678	535017	281601	535603	525482	281603	505740	509936	530001	504531	282306	517948	510568	615096	515499	614688	504869	100137872	506322	786886	511077	526469	282301	527165	282323	505908	540106	616115	508233	281854	281073	281855	616503	519269	540803	533527	790867	286852	282321	280943	282527	282089	534069
bta05168	282312	781996	510767	524959	512136	613789	282420	539235	537706	327694	538829	516175	282318	615096	518030	513065	505638	534669	507792	506674	538983	514443	540276	508312	507066	615796	614310	509905	510474	507828	528135	281237	539941	539941	534125	407111	616115	508233	281854	281073	281855	280943	281251	282527	282488	539124	529146	540203	281542
bta05169	505599	617375	512971	534232	613778	507314	516337	505641	540308	508049	529410	539061	767843	540839	282312	538184	614472	617422	526320	540428	504452	515532	282223	506087	281987	530001	504531	282306	517948	327677	616757	510568	282420	539235	784219	615096	510921	513231	539835	540190	282254	281831	326578	281237	530186	512891	508448	535683	504937
bta05200	520260	282876	281987	530001	504531	282306	517948	282023	781996	510767	507869	281993	509500	281308	281308	533652	616744	533115	540526	514749	407217	282325	282002	282001	531391	327672	533199	100137872	521196	535298	506322	510434	539941	539941	534125	512841	511077	282301	527165	407111	505908	540106	616115	508233	281854	281073	281855	327671	281769
bta05202	508330	540769	281177	533700	281993	509500	511077	505908	616115	508233	535376	515700	281542	777788	353111	540309	540616	506270	513497	280855	509418	353110	282152	281239	281848	509135	280828	510668	286849	280826	280823	281095	512700	526824	281408	540944	282151	512613	540378	615414	404126	505691	512915	282261	282227	407124	511206	514031	538627
bta05203	512571	511839	282148	530001	504531	282306	517948	100137723	511829	511896	513510	615096	510921	513231	505979	613479	326578	528135	506238	614688	511951	531391	327672	535298	506322	282323	616115	508233	281855	533491	526392	281542	408016	509107	282307	614838	286865	282308	615013	535742	282376	513497	282375	509135	282716	497017	408019	407772	408018
bta05204	505515	520508	510551	281617	511469	508879	533587	530553	615303	100140261	286792	286792	511743	511470	507988	282214	526682	282589	503552	512603	508712	613498	517724	521685	783879	768055	615514	615552	777644	327709	516190	281805	533917	505642	281806	615507	535243	511498	282213	504769	515946	282023	533560	535293	281010	282485
bta05205	281230	281987	519037	530001	504531	282306	517948	540168	505850	538829	516175	282318	533700	407217	282325	282002	282001	531391	327672	533199	100137872	521196	535298	506322	533729	510434	786886	511077	282323	407111	281768	539083	530239	506924	613386	536771	618474	785576	618481	540317	540758	281161	616885	326284	533929	616503	519269	540803	280943
bta05206	540080	511470	539561	525335	353354	281119	281987	282023	281588	515573	528135	353120	407217	282325	282002	282001	533199	521196	535298	506322	510434	512841	511077	282301	527165	505908	540106	616115	281854	281769	534069	281542	505847	408016	537703	504408	616317	507196	505709	785655	513497	100139219	280855	510276	508541	281020	526824	281408	512613
bta05210	530001	504531	282306	517948	781996	510767	533652	616744	533115	540526	531391	327672	533199	100137872	521196	539941	539941	534125	511077	327671	619066	282089	534069	538957	282382	535376	281542	408016	280795	282307	614838	286865	282308	615013	540421	281020	524530	516010	540248	100140945	539003	535399	782690	533233	511619	504357	414925	517850
bta05211	520260	530001	504531	282306	517948	531391	327672	533199	100137872	521196	535298	506322	533729	510434	512841	540106	327708	282089	534069	538957	282307	614838	286865	282308	539224	540085	540421	280855	282879	533590	505453	617277	540957	535219	540859	282356	281010	534075	535578	526652
bta05212	530001	504531	282306	517948	514749	407217	531391	327672	533199	100137872	521196	539941	539941	534125	616115	508233	281854	281073	281855	327671	619066	282089	534069	538957	282382	535376	281542	282307	614838	286865	282308	615013	505709	540421	282152	505238	538477	508541	524530	510618	516010	540248	534712	541184	617024	100140945	537201	533823
bta05213	530001	504531	282306	517948	100138102	540207	533652	407217	531391	327672	533199	100137872	521196	535298	506322	510434	786886	511077	281542	282307	614838	286865	282308	615013	505709	540421	535530	524530	100140945	539003	535399	782690	533233	511619	504357	282637	780777	526848
bta05214	281987	530001	504531	282306	517948	407217	282325	282002	282001	531391	327672	533199	100137872	521196	535298	506322	510434	282301	527165	505908	540106	281542	282307	614838	286865	282308	507196	530719	532713	525416	525416	513497	100139219	540421	326597	520277	520277	520404	281239	281848	540378	524530	510618	534712	541184	617024
bta05215	527024	530001	504531	282306	517948	100138102	407217	531391	327672	533199	100137872	521196	535298	506322	510434	282301	527165	505908	540106	616115	508233	281854	281073	281855	404193	281768	281542	509107	282307	614838	286865	282308	615013	505709	513497	100139219	540421	281239	280829	281848	525931	282291	281020	512613	505453	519217	540378	524530	534712
bta05216	507869	281993	509500	531391	327672	533199	506322	510434	511077	281542	353111	524530	515924	497019	539003	535399	782690	282637	525329	505171
bta05217	281542	523325	538627	540753	530005	540662	445420	505075	538720	613288	493729	540199	533782	508008	539003	535399	782690	533233	445419	538536	521364	538507	515323	524255	445417	511619	504357	615037	407216	539308	507948	540830	785371	517588	508408
bta05218	530001	504531	282306	517948	407217	531391	327672	533199	100137872	521196	506322	510434	282301	527165	505908	540106	281768	539083	530239	506924	613386	536771	618474	785576	618481	540317	540758	281161	616885	326284	533929	281542	282307	614838	286865	282308	615013	513497	540421	280855	282879	281239	281848	525931	540378	524530	510618	534712	541184
bta05219	281308	281308	407217	531391	327672	533199	521196	506322	510434	511077	281769	281542	504408	505709	513497	540421	510276	280828	540378	524530	510618	534712	541184	617024	281530	282637	282871	525506	540873
bta05220	530001	504531	282306	517948	531391	327672	533199	100137872	521196	535298	506322	510434	512841	511077	616115	508233	281854	281073	281855	282089	534069	538957	282382	535376	281542	282307	614838	286865	282308	507196	615013	282376	513497	525906	615866	527418	540421	282375	282152	529346	533590	282291	512613	540378	524530	510618	540248	404126	534712
bta05221	530001	504531	282306	517948	509613	531391	327672	533199	100137872	521196	535298	506322	510434	511077	616115	508233	281854	281073	281855	282307	614838	286865	282308	615013	282376	404181	506083	100139219	540421	282375	280832	512700	508541	524530	535399	782690	507100	529631	538628	534280	534401	508424
bta05222	282876	530001	504531	282306	517948	282023	781996	510767	509500	100137872	511077	616115	508233	281854	281073	281855	539124	281542	540616	282307	614838	286865	282308	506270	282152	282291	281020	281647	506182	540944	507234	519217	524530	510618	527124	534712	541184	617024	100140945	537782	514508	281876	281875	281872	535043	515011	280794	508632	317711
bta05223	281987	530001	504531	282306	517948	100138102	509500	407217	282325	282002	282001	531391	327672	533199	100137872	521196	535298	506322	510434	514886	281542	282307	614838	286865	282308	615013	505709	540421	510276	539767	535530	524530	510618	534712	541184	617024	100140945	540187	536642
bta05310	280943	404072	286849	282387	280823	280824	280825	281246	281247	613392	282498	282495	539241	282530	282491	506214	525727	282226	531987	506783	100125948
bta05320	407111	282488	286849	282387	281236	517108	783912	523244	782025	510726	523244	280824	280822	280825	281246	280749	281553	281552	512672	407173	782684	515712	282498	282495	539241	282530	282491	506214	525727	414345	407131	281050	281732	508646	369025
bta05321	281237	616115	508233	280943	281251	282089	534069	538957	281250	511224	280826	508619	281862	280824	404154	280822	281856	281857	281249	280825	281246	281247	617967	614367	378475	282452	407221	493716	282863	508541	281536	516010	281534	282498	282495	539241	282530	282491	506214	525727	444867	353105	527470	535597	506030	538933	506053
bta05322	508788	281237	280943	537804	286849	282387	281246	509956	505658	282227	281766	282498	282495	539241	282530	282491	506214	525727	280677	511581	539375	524770	522269	536607	414345	407131	281050	617435	534961	512045	526766	517356	513217	527391	507749	507339	515440	767827	504599	613345	504599	504599	540148	540148	540148	540148	540148	613345	540148
bta05323	511839	282148	550622	286768	338038	518974	505684	282657	327687	613925	338082	404152	338075	514368	287017	540113	338089	338059	282405	505224	282147	508327	281641	281237	281308	281308	280943	281251	282089	534069	538957	281250	280795	281094	280939	280828	613811	327712	281043	281666	513836	529757	280826	281249	281095	281248	538567	282863	281735
bta05330	281237	407111	280943	282488	286849	282387	280824	280822	281856	281857	280825	281246	512672	407173	782684	515712	282498	282495	539241	282530	282491	506214	525727	414345	407131	281050	508646	369025
bta05332	281237	407111	280943	281251	282488	281250	280826	280822	512672	407173	782684	515712	282498	282495	539241	282530	282491	506214	525727	414345	407131	281050	508646	369025
bta05340	280712	281053	281054	281060	281674	281855	281862	282387	286849	504509	506302	508633	508890	510393	511381	517688	517886	521554	524959	533459	539888	782387	100125917
bta05410	280765	280826	280943	280979	281239	281439	281872	281873	281875	281876	282089	282160	282161	282324	282564	282644	282882	286800	286816	327667	399681	404122	404144	408013	497015	497019	505519	506155	509484	509486	509779	511094	511961	511976	512665	514031	515011	517059	529382	532127	533219	534069	534107	535043	535277	535372	535951	536286	537376
bta05412	280765	280979	281062	281128	281193	281439	281872	281873	281875	281876	282160	282161	282564	282644	282882	286800	327667	399681	404122	404144	408013	506155	508151	509779	511976	514031	514360	515011	517059	522269	524770	526848	529382	532127	535043	535372	535399	535951	536286	536607	537376	537784	538496	539003	539375	539969	541308	780777	781184
bta05414	280765	280943	280979	281239	281439	281601	281603	281604	281872	281873	281875	281876	282089	282160	282161	282323	282564	282644	282882	286800	286816	327667	399681	404122	404144	408013	497015	497019	505519	505740	506155	509486	509779	509936	511094	511976	514031	515011	517059	525482	529382	532127	533219	534069	535017	535043	535277	535372	535603
bta05416	280979	281040	281050	281337	281338	281339	281439	281733	281874	281877	282387	282491	282495	282498	282530	282714	286849	286870	317655	327671	369025	404108	404122	407131	407173	408016	408020	414345	444858	506155	506214	507481	510373	510767	511687	511845	512672	514212	515712	517059	518609	521764	524530	525727	527263	530050	534618	535372	539241
[truncated: 206 more columns]
